# Supplementary material for: Standardization and normative data of the 48-item Yoni short version for the assessment of theory of mind in typical and atypical conditions
Source: Front Aging Neurosci. 2023 Jan 12;14:1048599. doi: 10.3389/fnagi.2022.1048599 (PMC9877508; doi:10.3389/fnagi.2022.1048599)
Supplement: Supplementary file 2 [file Data_Sheet_2.xlsx]

## Sheet: ACCURACY
				1_AFF_1	2_COG_1	3_CONTR_1	4_CONTR_1	5_COG_1	6_AFF_1	7_COG_1	8_AFF_1	9_AFF_1	10_CONTR_1	11_AFF_1	12_COG_1	13_COG_1	14_AFF_1	15_AFF_2	16_AFF_1	17_AFF_1	18_AFF_2	19_AFF_2	20_COG_1	21_AFF_2	22_AFF_2	23_AFF_2	24_AFF_2	25_AFF_2	26_COG_1	27_COG_1	28_CONTR_2	29_AFF_2	30_COG_2	31_COG_2	32_COG_2	33_COG_2	34_COG_2	35_AFF_2	36_COG_2	37_AFF_2	38_AFF_2	39_CONTR_2	40_COG_2	41_COG_2	42_COG_2	43_COG_2	44_AFF_2	45_CONTR_2	46_COG_2
ID	SEX(1=MALE/0=FEMALE)	AGE	EDUCATION YEARS	Y1	Y2	Y3	Y4	Y5	Y6	Y7	Y8	Y9	Y10	Y11	Y12	Y13	Y14	Y15	Y16	Y17	Y18	Y19	Y20	Y21	Y22	Y23	Y24	Y25	Y26	Y27	Y28	Y29	Y30	Y31	Y32	Y33	Y34	Y35	Y36	Y37	Y38	Y39	Y40	Y41	Y42	Y43	Y44	Y45	Y46
1
2
3
4
5
6
7
8
9
10
11
12
13
14
15
16
17
18
19
20
21
22
23
24
25
26
27
28
29
30
31
32
33
34
35
36
37
38
39
40
41
42
43
44
45
46
47
48
49
50
51
52
53
54
55
56
57
58
59
60
61
62
63
64
65
66
67
68
69
70
71
72
73
74
75
76
77
78
79
80
81
82
83
84
85
86
87
88
89
90
91
92
93
94
95
96
97
98
99
100
101
102
103
104
105
106
107
108
109
110
111
112
113
114
115
116
117
118
119
120
121
122
123
124
125
126
127
128
129
130
131
132
133
134
135
136
137
138
139
140
141
142
143
144
145
146
147
148
149
150
151
152
153
154
155
156
157
158
159
160
161
162
163
164
165
166
167
168
169
170
171
172
173
174
175
176
177
178
179
180
181
182
183
184
185
186
187
188
189
190
191
192
193
194
195
196
197
198
199
200
201
202
203
204
205
206
207
208
209
210
211
212
213
214
215
216
217
218
219
220
221
222
223
224
225
226
227
228
229
230
231
232
233
234
235
236
237
238
239
240
241
242
243
244
245
246
247
248
249
250
251
252
253
254
255
256
257
258
259
260
261
262
263
264
265
266
267
268
269
270
271
272
273
274
275
276
277
278
279
280
281
282
283
284
285
286
287
288
289
290
291
292
293
294
295
296
297
298
299
300
[truncated: 17 more columns]

## Sheet: RESPONSE TIME
				1_AFF_1	2_COG_1	3_CONTR_1	4_CONTR_1	5_COG_1	6_AFF_1	7_COG_1	8_AFF_1	9_AFF_1	10_CONTR_1	11_AFF_1	12_COG_1	13_COG_1	14_AFF_1	15_AFF_2	16_AFF_1	17_AFF_1	18_AFF_2	19_AFF_2	20_COG_1	21_AFF_2	22_AFF_2	23_AFF_2	24_AFF_2	25_AFF_2	26_COG_1	27_COG_1	28_CONTR_2	29_AFF_2	30_COG_2	31_COG_2	32_COG_2	33_COG_2	34_COG_2	35_AFF_2	36_COG_2	37_AFF_2	38_AFF_2	39_CONTR_2	40_COG_2	41_COG_2	42_COG_2	43_COG_2	44_AFF_2	45_CONTR_2	46_COG_2
ID	SEX(1=MALE/0=FEMALE)	AGE	EDUCATION YEARS	Y1	Y2	Y3	Y4	Y5	Y6	Y7	Y8	Y9	Y10	Y11	Y12	Y13	Y14	Y15	Y16	Y17	Y18	Y19	Y20	Y21	Y22	Y23	Y24	Y25	Y26	Y27	Y28	Y29	Y30	Y31	Y32	Y33	Y34	Y35	Y36	Y37	Y38	Y39	Y40	Y41	Y42	Y43	Y44	Y45	Y46
1
2
3
4
5
6
7
8
9
10
11
12
13
14
15
16
17
18
19
20
21
22
23
24
25
26
27
28
29
30
31
32
33
34
35
36
37
38
39
40
41
42
43
44
45
46
47
48
49
50
51
52
53
54
55
56
57
58
59
60
61
62
63
64
65
66
67
68
69
70
71
72
73
74
75
76
77
78
79
80
81
82
83
84
85
86
87
88
89
90
91
92
93
94
95
96
97
98
99
100
101
102
103
104
105
106
107
108
109
110
111
112
113
114
115
116
117
118
119
120
121
122
123
124
125
126
127
128
129
130
131
132
133
134
135
136
137
138
139
140
141
142
143
144
145
146
147
148
149
150
151
152
153
154
155
156
157
158
159
160
161
162
163
164
165
166
167
168
169
170
171
172
173
174
175
176
177
178
179
180
181
182
183
184
185
186
187
188
189
190
191
192
193
194
195
196
197
198
199
200
201
202
203
204
205
206
207
208
209
210
211
212
213
214
215
216
217
218
219
220
221
222
223
224
225
226
227
228
229
230
231
232
233
234
235
236
237
238
239
240
241
242
243
244
245
246
247
248
249
250
251
252
253
254
255
256
257
258
259
260
261
262
263
264
265
266
267
268
269
270
271
272
273
274
275
276
277
278
279
280
281
282
283
284
285
286
287
288
289
290
291
292
293
294
295
296
297
298
299
300
[truncated: 17 more columns]
